# Supplementary material for: Stepwise Threshold Clustering: A New Method for Genotyping MHC Loci Using Next-Generation Sequencing Technology
Source: PLoS One. 2014 Jul 18;9(7):e100587. doi: 10.1371/journal.pone.0100587 (PMC4103772; doi:10.1371/journal.pone.0100587)
Supplement: Table S1 — List of barcodes used for 454 sequencing. (XLS) [file pone.0100587.s004.xls]

## Sheet: Sheet1
Barcode	Sequence
1	ACGAGTGCGTACGAG
3	AGACGCACTCACGAG
4	AGCACTGTAGACGAG
5	ATCAGACACGACGAG
8	CTCGCGTGTCACGAG
9	TAGTATCAGCACGAG
10	TCTCTATGCGACGAG
11	TGATACGTCTACGAG
25	ACGAGTGCGTAGACG
27	AGACGCACTCAGACG
28	AGCACTGTAGAGACG
29	ATCAGACACGAGACG
30	ATATCGCGAGAGACG
32	CTCGCGTGTCAGACG
33	TAGTATCAGCAGACG
34	TCTCTATGCGAGACG
35	TGATACGTCTAGACG
37	ACGAGTGCGTAGCAC
40	AGCACTGTAGAGCAC
41	ATCAGACACGAGCAC
42	ATATCGCGAGAGCAC
44	CTCGCGTGTCAGCAC
