# Supplementary material for: Stepwise Threshold Clustering: A New Method for Genotyping MHC Loci Using Next-Generation Sequencing Technology
Source: PLoS One. 2014 Jul 18;9(7):e100587. doi: 10.1371/journal.pone.0100587 (PMC4103772; doi:10.1371/journal.pone.0100587)
Supplement: Table S3 — Clustering results for individual sequences from sample X. (XLS) [file pone.0100587.s006.xls]

## Sheet: Sheet1
sequence	number of reads	length	combined with	pair type	cluster	initial cluster classification	dropped allele?	true allele?	chimera	divergent allele?
103	39	213	-	-	103	good	no	yes	no	no
4587	2	213	-	-	103	good	no	no	no	no
6005	2	213	-	-	103	good	no	no	no	no
7425	2	213	-	-	103	good	no	no	no	no
490	1	213	-	-	103	good	no	no	no	no
1706	1	214	103	1	103	good	no	no	no	no
3005	1	213	-	-	103	good	no	no	no	no
4589	1	213	-	-	103	good	no	no	no	no
7853	1	213	-	-	103	good	no	no	no	no
9795	1	213	-	-	103	good	no	no	no	no
14953	1	214	103	1	103	good	no	no	no	no
14974	1	214	103	3	103	good	no	no	no	no
19606	1	213	-	-	103	good	no	no	no	no
25997	1	213	-	-	103	good	no	no	no	no
27650	1	213	-	-	103	good	no	no	no	no
113	19	213	-	-	113	good	no	yes	no	no
208	7	214	113	1	113	good	no	no	no	no
346	1	209	-	-	113	good	no	no	no	no
3574	1	214	113	3	113	good	no	no	no	no
5805	1	213	-	-	113	good	no	no	no	no
8207	1	213	-	-	113	good	no	no	no	no
9786	1	213	-	-	113	good	no	no	no	no
195	32	213	-	-	195	good	no	yes	no	no
3181	2	213	-	-	195	good	no	no	no	no
7697	2	213	-	-	195	good	no	no	no	no
7740	2	213	-	-	195	good	no	no	no	no
1437	1	214	195	3	195	good	no	no	no	no
4905	1	213	-	-	195	good	no	no	no	no
7302	1	213	-	-	195	good	no	no	no	no
7683	1	213	-	-	195	good	no	no	no	no
10308	1	213	-	-	195	good	no	no	no	no
10411	1	215	-	-	195	good	no	no	no	no
11156	1	213	-	-	195	good	no	no	no	no
11314	1	213	-	-	195	good	no	no	no	no
12017	1	215	-	-	195	good	no	no	no	no
12217	1	214	195	1	195	good	no	no	no	no
16114	1	213	-	-	195	good	no	no	no	no
16749	1	213	-	-	195	good	no	no	no	no
19661	1	215	-	-	195	good	no	no	no	no
22126	1	213	-	-	195	good	no	no	no	no
22305	1	215	-	-	195	good	no	no	no	no
22976	1	214	195	3	195	good	no	no	no	no
23316	1	214	195	3	195	good	no	no	no	no
26100	1	214	195	3	195	good	no	no	no	no
298	22	213	-	-	298	good	no	yes	no	no
234	3	215	-	-	298	good	no	no	no	no
701	2	214	298	1	298	good	no	no	no	no
6573	2	213	-	-	298	good	no	no	no	no
10855	2	213	-	-	298	good	no	no	no	no
801	1	214	298	1	298	good	no	no	no	no
5486	1	214	298	1	298	good	no	no	no	no
8117	1	214	-	-	298	good	no	no	no	no
10139	1	213	-	-	298	good	no	no	no	no
12313	1	214	298	1	298	good	no	no	no	no
15743	1	213	-	-	298	good	no	no	no	no
15848	1	214	298	3	298	good	no	no	no	no
16212	1	214	298	3	298	good	no	no	no	no
19675	1	213	-	-	298	good	no	no	no	no
20225	1	214	298	3	298	good	no	no	no	no
1238	4	213	-	-	1238	small	yes	yes	no	yes
28260	2	212	-	-	28260	small	no	no	no	no
3111	48	213	-	-	3111/5	ambiguous	no	yes	no	no
5	36	213	-	-	3111/5	ambiguous	no	yes	no	no
121	5	214	3111	3	3111/5	ambiguous	no	no	no	no
593	4	214	3111	1	3111/5	ambiguous	no	no	no	no
5221	4	213	-	-	3111/5	ambiguous	no	no	no	no
27668	3	213	-	-	3111/5	ambiguous	no	no	no	no
728	2	213	-	-	3111/5	ambiguous	no	no	no	no
22475	2	212	3111	3	3111/5	ambiguous	no	no	no	no
22522	2	214	3111	3	3111/5	ambiguous	no	no	no	no
24597	2	213	-	-	3111/5	ambiguous	no	no	no	no
24865	2	213	3111	2	3111/5	ambiguous	no	no	no	no
27647	2	213	-	-	3111/5	ambiguous	no	no	no	no
640	1	214	3111	3	3111/5	ambiguous	no	no	no	no
699	1	213	-	-	3111/5	ambiguous	no	no	no	no
869	1	211	-	-	3111/5	ambiguous	no	no	no	no
3123	1	213	-	-	3111/5	ambiguous	no	no	no	no
3399	1	213	-	-	3111/5	ambiguous	no	no	no	no
4289	1	213	-	-	3111/5	ambiguous	no	no	no	no
6041	1	214	3111	3	3111/5	ambiguous	no	no	no	no
6385	1	214	3111	1	3111/5	ambiguous	no	no	no	no
6446	1	213	-	-	3111/5	ambiguous	no	no	no	no
6802	1	215	-	-	3111/5	ambiguous	no	no	no	no
8533	1	213	-	-	3111/5	ambiguous	no	no	no	no
10863	1	216	-	-	3111/5	ambiguous	no	no	no	no
13202	1	214	3111	1	3111/5	ambiguous	no	no	no	no
15900	1	213	-	-	3111/5	ambiguous	no	no	no	no
18546	1	214	5	3	3111/5	ambiguous	no	no	no	no
21704	1	214	3111	1	3111/5	ambiguous	no	no	no	no
22462	1	213	5	2	3111/5	ambiguous	no	no	no	no
22808	1	212	3111	3	3111/5	ambiguous	no	no	no	no
25179	1	214	3111	3	3111/5	ambiguous	no	no	no	no
26826	1	214	3111	1	3111/5	ambiguous	no	no	no	no
27259	1	213	3111	2	3111/5	ambiguous	no	no	no	no
28344	1	213	-	-	3111/5	ambiguous	no	no	no	no
28631	1	213	-	-	3111/5	ambiguous	no	no	no	no
28738	1	213	-	-	3111/5	ambiguous	no	no	no	no
28801	1	213	-	-	3111/5	ambiguous	no	no	no	no
29840	1	213	-	-	3111/5	ambiguous	no	no	no	no
30045	1	214	3111	3	3111/5	ambiguous	no	no	no	no
31188	1	213	-	-	3111/5	ambiguous	no	no	no	no
