# Supplementary material for: Stepwise Threshold Clustering: A New Method for Genotyping MHC Loci Using Next-Generation Sequencing Technology
Source: PLoS One. 2014 Jul 18;9(7):e100587. doi: 10.1371/journal.pone.0100587 (PMC4103772; doi:10.1371/journal.pone.0100587)
Supplement: Table S5 — Table of alleles identified across all samples. (XLS) [file pone.0100587.s008.xls]

## Sheet: Sheet1
allele	length	# of samples after phase 3	# of samples where dropped	# of samples after phase 4	% of samples	% of samples where dropped	average cluster size (proportion of reads)	average cluster size (not including dropped alleles)	divergent allele group?	chimera?
83	213	99	85	184	47.6684	46.1957	0.0680964	0.10133	yes	no
5	213	74	2	76	19.6891	2.63158	0.220515	0.226148	no	no
103	213	72	3	75	19.4301	4	0.207354	0.215727	no	no
113	213	64	9	73	18.9119	12.3288	0.0892027	0.0974185	no	no
10	213	66	0	66	17.0984	0	0.205026	0.205026	no	no
20	213	48	3	51	13.2124	5.88235	0.122979	0.129706	no	no
162	213	24	25	49	12.6943	51.0204	0.0575384	0.0929628	yes	no
717	213	45	2	47	12.1762	4.25532	0.0997827	0.102768	no	no
124	213	40	0	40	10.3627	0	0.160751	0.160751	no	no
276	213	40	0	40	10.3627	0	0.187244	0.187244	no	no
195	213	36	2	38	9.84456	5.26316	0.156694	0.164362	no	no
1	213	32	2	34	8.80829	5.88235	0.15946	0.167824	no	no
23	213	30	2	32	8.29016	6.25	0.121649	0.127985	no	no
66	213	32	0	32	8.29016	0	0.187758	0.187758	no	no
349	213	30	1	31	8.03109	3.22581	0.101874	0.104638	no	no
60	213	28	1	29	7.51295	3.44828	0.12171	0.124814	no	no
74	213	27	1	28	7.25389	3.57143	0.218471	0.225257	no	no
120	213	28	0	28	7.25389	0	0.159005	0.159005	no	no
595	213	24	2	26	6.73575	7.69231	0.110984	0.118204	no	no
262	213	21	4	25	6.47668	16	0.106956	0.123145	no	no
55	213	23	2	25	6.47668	8	0.142343	0.153021	no	no
1850	213	24	1	25	6.47668	4	0.224011	0.232423	no	no
323	213	21	2	23	5.95855	8.69565	0.0937007	0.0989279	no	no
219	213	22	1	23	5.95855	4.34783	0.238929	0.249596	no	no
167	213	23	0	23	5.95855	0	0.244368	0.244368	no	no
298	213	21	1	22	5.69948	4.54545	0.122412	0.126641	no	no
204	213	16	4	20	5.18135	20	0.0997791	0.120198	no	no
655	213	10	9	19	4.92228	47.3684	0.0581837	0.0867566	yes	no
1016	213	16	3	19	4.92228	15.7895	0.068661	0.0749516	no	no
132	213	19	0	19	4.92228	0	0.148728	0.148728	no	no
265	213	19	0	19	4.92228	0	0.220379	0.220379	no	no
136	213	16	2	18	4.66321	11.1111	0.158976	0.177655	no	no
40	213	17	1	18	4.66321	5.55556	0.228931	0.241287	no	no
175	213	16	1	17	4.40415	5.88235	0.196387	0.207953	no	no
173	213	6	10	16	4.14508	62.5	0.0638615	0.11888	yes	no
4	213	15	1	16	4.14508	6.25	0.0922546	0.0956715	no	no
707	213	16	0	16	4.14508	0	0.139983	0.139983	no	no
670	213	4	11	15	3.88601	73.3333	0.0445363	0.102381	yes	no
269	213	14	1	15	3.88601	6.66667	0.157088	0.167533	no	no
182	213	15	0	15	3.88601	0	0.210185	0.210185	no	no
1238	213	4	10	14	3.62694	71.4286	0.0330157	0.0528623	yes	no
210	213	12	2	14	3.62694	14.2857	0.10686	0.122078	no	no
512	213	13	1	14	3.62694	7.14286	0.0966896	0.10095	no	no
181	213	12	1	13	3.36788	7.69231	0.130661	0.137846	no	no
80	213	13	0	13	3.36788	0	0.16169	0.16169	no	no
336	213	13	0	13	3.36788	0	0.198979	0.198979	no	no
157	213	12	0	12	3.10881	0	0.193886	0.193886	no	no
505	213	12	0	12	3.10881	0	0.17935	0.17935	no	no
581	213	6	5	11	2.84974	45.4545	0.0593018	0.0802251	no	no
347	213	11	0	11	2.84974	0	0.103706	0.103706	no	no
1450	213	11	0	11	2.84974	0	0.154119	0.154119	no	no
587	213	9	1	10	2.59067	10	0.183817	0.203611	no	no
267	213	10	0	10	2.59067	0	0.251947	0.251947	no	no
301	213	10	0	10	2.59067	0	0.0936663	0.0936663	no	no
568	213	10	0	10	2.59067	0	0.171901	0.171901	no	no
609	213	10	0	10	2.59067	0	0.142267	0.142267	no	no
2892	213	10	0	10	2.59067	0	0.157264	0.157264	no	no
44	213	7	2	9	2.33161	22.2222	0.173923	0.215079	no	no
1733	213	9	0	9	2.33161	0	0.166839	0.166839	no	no
112	213	7	1	8	2.07254	12.5	0.145781	0.165689	no	no
388	212	7	1	8	2.07254	12.5	0.081366	0.0898841	no	no
158	213	8	0	8	2.07254	0	0.150792	0.150792	no	no
218	213	8	0	8	2.07254	0	0.154014	0.154014	no	no
393	213	8	0	8	2.07254	0	0.154104	0.154104	no	no
1806	213	8	0	8	2.07254	0	0.148715	0.148715	no	no
8	213	6	1	7	1.81347	14.2857	0.168174	0.19454	no	no
1027	213	6	1	7	1.81347	14.2857	0.128084	0.142559	no	no
1075	213	6	1	7	1.81347	14.2857	0.106797	0.117763	no	no
199	213	7	0	7	1.81347	0	0.0892055	0.0892055	no	no
253	213	7	0	7	1.81347	0	0.147665	0.147665	no	no
442	213	7	0	7	1.81347	0	0.131796	0.131796	no	no
831	213	7	0	7	1.81347	0	0.171396	0.171396	no	no
104	213	5	1	6	1.5544	16.6667	0.0992343	0.111819	no	no
185	213	5	1	6	1.5544	16.6667	0.118459	0.139157	no	no
664	213	5	1	6	1.5544	16.6667	0.160779	0.19215	no	no
53	213	6	0	6	1.5544	0	0.1493	0.1493	no	no
170	213	6	0	6	1.5544	0	0.103231	0.103231	no	no
192	213	6	0	6	1.5544	0	0.131989	0.131989	no	no
220	213	6	0	6	1.5544	0	0.19577	0.19577	no	no
456	213	6	0	6	1.5544	0	0.15602	0.15602	no	no
578	213	6	0	6	1.5544	0	0.0939632	0.0939632	no	no
639	213	6	0	6	1.5544	0	0.179867	0.179867	no	no
676	213	6	0	6	1.5544	0	0.122034	0.122034	no	no
903	213	6	0	6	1.5544	0	0.140247	0.140247	no	no
838	213	3	2	5	1.29534	40	0.0723708	0.0924277	yes	no
1452	213	4	1	5	1.29534	20	0.108651	0.133924	no	no
1159	213	5	0	5	1.29534	0	0.149858	0.149858	no	no
1558	213	5	0	5	1.29534	0	0.0845954	0.0845954	no	no
1925	213	5	0	5	1.29534	0	0.143711	0.143711	no	no
16	213	3	1	4	1.03627	25	0.199814	0.265418	no	no
223	213	3	1	4	1.03627	25	0.113875	0.150502	no	no
166	213	4	0	4	1.03627	0	0.210272	0.210272	no	no
437	213	4	0	4	1.03627	0	0.0854359	0.0854359	no	no
562	213	4	0	4	1.03627	0	0.22087	0.22087	no	no
606	213	4	0	4	1.03627	0	0.10014	0.10014	no	no
915	213	4	0	4	1.03627	0	0.167925	0.167925	no	no
1299	213	4	0	4	1.03627	0	0.16892	0.16892	no	no
1337	213	4	0	4	1.03627	0	0.0885171	0.0885171	no	yes
19	213	3	0	3	0.777202	0	0.164859	0.164859	no	no
152	213	3	0	3	0.777202	0	0.151565	0.151565	no	no
400	213	3	0	3	0.777202	0	0.0801472	0.0801472	no	no
467	213	3	0	3	0.777202	0	0.101409	0.101409	no	no
525	213	3	0	3	0.777202	0	0.195701	0.195701	no	no
623	213	3	0	3	0.777202	0	0.224493	0.224493	no	no
673	213	3	0	3	0.777202	0	0.21505	0.21505	no	no
819	213	3	0	3	0.777202	0	0.128294	0.128294	no	no
849	213	3	0	3	0.777202	0	0.204517	0.204517	no	no
864	213	3	0	3	0.777202	0	0.158676	0.158676	no	no
882	213	3	0	3	0.777202	0	0.14849	0.14849	no	no
1264	213	3	0	3	0.777202	0	0.156534	0.156534	no	no
1332	213	3	0	3	0.777202	0	0.250995	0.250995	no	no
1859	213	3	0	3	0.777202	0	0.116137	0.116137	no	no
7	213	2	0	2	0.518135	0	0.227492	0.227492	no	no
9	213	2	0	2	0.518135	0	0.196996	0.196996	no	no
14	213	2	0	2	0.518135	0	0.163305	0.163305	no	no
247	213	2	0	2	0.518135	0	0.161074	0.161074	no	no
291	213	2	0	2	0.518135	0	0.201608	0.201608	no	no
375	213	2	0	2	0.518135	0	0.187015	0.187015	no	no
440	213	2	0	2	0.518135	0	0.0966294	0.0966294	no	no
529	213	2	0	2	0.518135	0	0.131669	0.131669	no	no
566	213	2	0	2	0.518135	0	0.142498	0.142498	no	no
604	213	2	0	2	0.518135	0	0.174688	0.174688	no	no
857	213	2	0	2	0.518135	0	0.174202	0.174202	no	no
969	213	2	0	2	0.518135	0	0.144485	0.144485	no	no
1103	213	2	0	2	0.518135	0	0.14877	0.14877	no	no
1681	213	2	0	2	0.518135	0	0.0860898	0.0860898	no	no
1715	213	2	0	2	0.518135	0	0.252827	0.252827	no	no
1749	213	2	0	2	0.518135	0	0.195781	0.195781	no	no
1758	213	2	0	2	0.518135	0	0.124842	0.124842	no	no
1852	213	2	0	2	0.518135	0	0.155275	0.155275	no	no
1898	213	2	0	2	0.518135	0	0.181801	0.181801	no	no
2228	213	2	0	2	0.518135	0	0.140356	0.140356	no	no
2530	213	2	0	2	0.518135	0	0.146175	0.146175	no	no
2582	213	2	0	2	0.518135	0	0.0863028	0.0863028	no	no
2628	213	2	0	2	0.518135	0	0.126709	0.126709	no	no
2712	213	2	0	2	0.518135	0	0.146096	0.146096	no	no
2953	213	2	0	2	0.518135	0	0.0884451	0.0884451	no	no
3017	213	2	0	2	0.518135	0	0.112873	0.112873	no	no
5633	213	2	0	2	0.518135	0	0.20626	0.20626	no	no
54	212	2	0	2	0.518135	0	0.0991364	0.0991364	no	no
130	212	2	0	2	0.518135	0	0.0757313	0.0757313	no	no
848	212	2	0	2	0.518135	0	0.0855519	0.0855519	no	no
3	213	1	0	1	0.259067	0	0.135659	0.135659	no	no
63	213	1	0	1	0.259067	0	0.189964	0.189964	no	no
86	213	1	0	1	0.259067	0	0.306792	0.306792	no	no
129	213	1	0	1	0.259067	0	0.154	0.154	no	no
163	213	1	0	1	0.259067	0	0.198614	0.198614	no	no
217	213	1	0	1	0.259067	0	0.089	0.089	no	no
241	213	1	0	1	0.259067	0	0.092	0.092	no	no
541	213	1	0	1	0.259067	0	0.0948276	0.0948276	no	no
621	213	1	0	1	0.259067	0	0.12987	0.12987	no	no
642	213	1	0	1	0.259067	0	0.0625	0.0625	no	no
657	213	1	0	1	0.259067	0	0.124	0.124	no	no
659	213	1	0	1	0.259067	0	0.145	0.145	no	no
697	213	1	0	1	0.259067	0	0.163934	0.163934	no	no
733	213	1	0	1	0.259067	0	0.211834	0.211834	no	no
757	213	1	0	1	0.259067	0	0.175	0.175	no	no
773	213	1	0	1	0.259067	0	0.145833	0.145833	no	no
802	213	1	0	1	0.259067	0	0.15942	0.15942	no	no
881	213	1	0	1	0.259067	0	0.172289	0.172289	no	no
948	213	1	0	1	0.259067	0	0.157124	0.157124	no	no
992	213	1	0	1	0.259067	0	0.176883	0.176883	no	no
1008	213	1	0	1	0.259067	0	0.137405	0.137405	no	no
1028	213	1	0	1	0.259067	0	0.135135	0.135135	no	no
1060	213	1	0	1	0.259067	0	0.153439	0.153439	no	no
1092	213	1	0	1	0.259067	0	0.167989	0.167989	no	no
1100	213	1	0	1	0.259067	0	0.122	0.122	no	no
1101	213	1	0	1	0.259067	0	0.389831	0.389831	no	no
1124	213	1	0	1	0.259067	0	0.131148	0.131148	no	no
1175	213	1	0	1	0.259067	0	0.088	0.088	no	no
1182	213	1	0	1	0.259067	0	0.154362	0.154362	no	no
1242	213	1	0	1	0.259067	0	0.104142	0.104142	no	no
1306	213	1	0	1	0.259067	0	0.165	0.165	no	no
1344	213	1	0	1	0.259067	0	0.0614035	0.0614035	yes	no
1359	213	1	0	1	0.259067	0	0.136139	0.136139	no	no
1392	213	1	0	1	0.259067	0	0.187335	0.187335	no	no
1440	213	1	0	1	0.259067	0	0.105105	0.105105	no	no
1499	213	1	0	1	0.259067	0	0.104208	0.104208	no	no
1586	213	1	0	1	0.259067	0	0.114778	0.114778	no	no
1608	213	1	0	1	0.259067	0	0.105	0.105	no	no
1736	213	1	0	1	0.259067	0	0.114695	0.114695	no	no
1827	213	1	0	1	0.259067	0	0.1202	0.1202	no	no
1848	213	1	0	1	0.259067	0	0.121094	0.121094	no	no
1921	213	1	0	1	0.259067	0	0.0860832	0.0860832	no	no
1946	213	1	0	1	0.259067	0	0.245614	0.245614	no	no
1957	213	1	0	1	0.259067	0	0.0717863	0.0717863	no	no
1966	213	1	0	1	0.259067	0	0.146479	0.146479	no	no
1991	213	1	0	1	0.259067	0	0.101266	0.101266	no	no
2085	213	1	0	1	0.259067	0	0.145336	0.145336	no	no
2114	213	1	0	1	0.259067	0	0.0545024	0.0545024	no	no
2303	213	1	0	1	0.259067	0	0.174242	0.174242	no	no
2415	213	1	0	1	0.259067	0	0.192771	0.192771	no	no
2478	213	1	0	1	0.259067	0	0.214286	0.214286	no	no
2497	213	1	0	1	0.259067	0	0.120419	0.120419	no	no
2554	213	1	0	1	0.259067	0	0.177024	0.177024	no	no
2615	213	1	0	1	0.259067	0	0.141949	0.141949	no	no
2723	213	1	0	1	0.259067	0	0.232394	0.232394	no	no
2867	213	1	0	1	0.259067	0	0.0930233	0.0930233	no	no
3018	213	1	0	1	0.259067	0	0.048	0.048	no	no
3111	213	1	0	1	0.259067	0	0.278788	0.278788	no	no
3262	213	1	0	1	0.259067	0	0.175799	0.175799	no	no
3309	213	1	0	1	0.259067	0	0.161937	0.161937	no	no
3423	213	1	0	1	0.259067	0	0.14346	0.14346	no	no
3649	213	1	0	1	0.259067	0	0.174349	0.174349	no	no
3662	213	1	0	1	0.259067	0	0.142241	0.142241	no	no
4128	213	1	0	1	0.259067	0	0.0644599	0.0644599	no	no
4191	213	1	0	1	0.259067	0	0.0526316	0.0526316	no	no
4208	213	1	0	1	0.259067	0	0.106557	0.106557	no	no
4218	213	1	0	1	0.259067	0	0.0970149	0.0970149	no	no
4267	213	1	0	1	0.259067	0	0.088	0.088	no	no
4537	213	1	0	1	0.259067	0	0.114504	0.114504	no	no
5320	213	1	0	1	0.259067	0	0.14966	0.14966	no	no
5381	213	1	0	1	0.259067	0	0.228169	0.228169	no	no
5567	213	1	0	1	0.259067	0	0.056872	0.056872	no	no
5916	213	1	0	1	0.259067	0	0.127907	0.127907	no	no
6051	213	1	0	1	0.259067	0	0.0784314	0.0784314	no	no
6409	213	1	0	1	0.259067	0	0.147177	0.147177	no	no
6427	213	1	0	1	0.259067	0	0.0666667	0.0666667	no	no
7059	213	1	0	1	0.259067	0	0.185801	0.185801	no	no
7830	213	1	0	1	0.259067	0	0.0895522	0.0895522	no	no
9852	213	1	0	1	0.259067	0	0.0576923	0.0576923	no	no
12062	213	1	0	1	0.259067	0	0.25	0.25	no	no
13641	213	1	0	1	0.259067	0	0.0840336	0.0840336	no	no
107	212	1	0	1	0.259067	0	0.137	0.137	no	no
140	212	1	0	1	0.259067	0	0.129412	0.129412	no	no
154	212	1	0	1	0.259067	0	0.188889	0.188889	no	no
531	212	1	0	1	0.259067	0	0.109091	0.109091	no	no
582	212	1	0	1	0.259067	0	0.0840336	0.0840336	no	no
764	212	1	0	1	0.259067	0	0.133333	0.133333	no	no
1149	212	1	0	1	0.259067	0	0.0953846	0.0953846	no	no
1180	212	1	0	1	0.259067	0	0.0652174	0.0652174	no	no
1363	212	1	0	1	0.259067	0	0.133333	0.133333	no	no
1962	212	1	0	1	0.259067	0	0.0647059	0.0647059	yes	no
3644	212	1	0	1	0.259067	0	0.173077	0.173077	no	no
5163	212	1	0	1	0.259067	0	0.09	0.09	no	no
9562	212	1	0	1	0.259067	0	0.113636	0.113636	no	no
10176	212	1	0	1	0.259067	0	0.0674319	0.0674319	no	no
22988	212	1	0	1	0.259067	0	0.152672	0.152672	no	no
1176	213	1	0	1	0.259067	0	0.177243	0.177243	no	yes
1487	213	1	0	1	0.259067	0	0.231801	0.231801	no	yes
1692	213	1	0	1	0.259067	0	0.181208	0.181208	no	yes
2720	213	1	0	1	0.259067	0	0.184337	0.184337	no	yes
3584	213	1	0	1	0.259067	0	0.0592417	0.0592417	no	yes
5875	213	1	0	1	0.259067	0	0.162295	0.162295	no	yes
